# Supplementary material for: Gastric perforation with foreign body granuloma formation caused by a short hair—a case report
Source: Front Pediatr. 2025 Mar 17;13:1521428. doi: 10.3389/fped.2025.1521428 (PMC11956502; doi:10.3389/fped.2025.1521428)
Supplement: Supplementary file 1 [file Datasheet1.zip]

Archive with 26 entries (25 files):
- rawdata/
- rawdata/1.png
- rawdata/2.png
- rawdata/3.png
- rawdata/4.png
- rawdata/5.png
- rawdata/5修改后.tif
- rawdata/6.png
- rawdata/张亦周 彩超1.JPG
- rawdata/张亦周 彩超2.JPG
- rawdata/张亦周 彩超3.JPG
- rawdata/微信图片_20240827155648.jpg
- rawdata/微信图片_20240827155707.jpg
- rawdata/微信图片_20240827155713.jpg
- rawdata/微信图片_20240827155718.jpg
- rawdata/微信图片_20240827155722.jpg
- rawdata/微信图片_20240827155727.jpg
- rawdata/微信图片_20240827155732.jpg
- rawdata/微信图片_20240827155742.jpg
- rawdata/微信图片_20240827162937.jpg
- rawdata/微信图片_20240827162945.jpg
- rawdata/微信图片_20241017153257.jpg
- rawdata/微信图片_20241017153326.jpg
- rawdata/微信图片_20241017153332.jpg
- rawdata/术中图片1.jpg
- rawdata/术中图片2.jpg
